# Supplementary material for: Whole-brain histogram analysis and top 20% gray and white matter ratio of amyloid positron emission tomography: A comparison with the centiloid scale
Source: Ann Nucl Med. 2026 May 18;40(8):983–98. doi: 10.1007/s12149-026-02218-9 (PMC13388449; doi:10.1007/s12149-026-02218-9)
Supplement: Supplementary file 1 — Supplementary file1 (ZIP 4 KB) [file 12149_2026_2218_MOESM1_ESM.zip]

Archive with 5 entries (5 files):
- PET_Nifti_to_skewness_MMR_and_gwratio.m
- PET_and_MRI_Brain_Extraction_FSL
- PET_and_MRI_Brain_Extraction_HDBET
- PET_and_MRI_Brain_Extraction_SPM
- PET_Nifti_to_skewness_and_MMR.m
