# Supplementary material for: Whole-brain histogram analysis and top 20% gray and white matter ratio of amyloid positron emission tomography: A comparison with the centiloid scale
Source: Ann Nucl Med. 2026 May 18;40(8):983–98. doi: 10.1007/s12149-026-02218-9 (PMC13388449; doi:10.1007/s12149-026-02218-9)
Supplement: Supplementary file 1 — Supplementary file1 (ZIP 4 KB) [file 12149_2026_2218_MOESM1_ESM.zip › PET_Nifti_to_skewness_MMR_and_gwratio.m]

% STARTING display
    disp('starting');

% Specify the NIfTI file name
niftiFile = 'PET_Betted.nii.gz'; % Replace with your NIfTI file name

% Read the NIfTI file
niftiData = niftiread(niftiFile);
% Specify the output text file name
% outputFile = ['output_pixel_data_all.txt'];
% Write pixel values to the text file
% writematrix(niftiData, outputFile);

% Extract non-zero pixel values
nonZeroValues = niftiData(niftiData > 0);
% Specify the output text file name
% outputFile = ['output_pixel_data_nonzero.txt'];
% Write non-zero pixel values to the text file
% writematrix(nonZeroValues, outputFile);

% normalize 0 to 1000
norm01 = rescale(niftiData,0,1000);
% Specify the output text file name
% outputFile = ['output_pixel_data_norm01.txt'];
% Write normalized pixel values to the text file
% writematrix(norm01, outputFile);

% Extract non-zero pixel values from normalized 0 to 1000
nonZeroValues_norm01 = norm01(norm01 > 1);
nonZeroValues_norm02 = norm01(norm01 > 0);
% Specify the output text file name
outputFile = ['output_pixel_data_norm01_nonzero.txt'];
% Write 0 to 1000 normalized non-zero pixel values to the text file
writematrix(nonZeroValues_norm02, outputFile);

% Round to integer
roundedvalues01 = round(nonZeroValues_norm01,0);
roundedvalues02 = round(nonZeroValues_norm02,0);
% Specify the output text file name
% outputFile = ['output_pixel_data_norm01_nonzero_rounded.txt'];
% Write non-zero pixel values to the text file
% writematrix(roundedvalues, outputFile);

% Calculate mode
modeValue = mode(roundedvalues01);

% Calculate mean
meanValue = mean(roundedvalues02);

% Calculate skewness
skewnessValue = skewness(nonZeroValues);

% Calculate mode divided by mean
MMR = modeValue / meanValue;

% Get the current folder path
currentFolderPath = pwd;

% 80-100% range Map GM and WM
gmFile = 'PET_Top20_GM.nii.gz';
wmFile = 'PET_Top20_WM.nii.gz';

% readfiles
Vgm = niftiread(gmFile);
Vwm = niftiread(wmFile);

% Voxel Numbar Count
nGM = nnz(Vgm >= 1);
nWM = nnz(Vwm >= 1);

% Ratio
if nWM == 0
    GWratio = NaN;
    warning('WM count is 0. GWratio set to NaN.');
else
    GWratio = double(nGM) / double(nWM);
end

% Extract the current folder name
[~, currentFolderName, ~] = fileparts(currentFolderPath);

% Create a table to hold the data
data = table({currentFolderName}', skewnessValue, modeValue, meanValue, MMR, GWratio, nGM, nWM, ...
    'VariableNames', {'CurrentFolderName', 'SkewnessValue', 'ModeValue', 'MeanValue', 'MMR', 'GWratio', 'nGM', 'nWM'});

% Specify the output CSV file name
outputFile = 'result.csv';

% Write the table to a CSV file
writetable(data, outputFile);

% Define the old file name
oldFileName = 'result.csv';

% Define the new file name using the value of CurrentFolderName
CurrentFolderName2 = currentFolderName; 
newFileName = [CurrentFolderName2, '.csv'];

% Rename the file
status = movefile(oldFileName, newFileName);

% Load_text_Data
data = load('output_pixel_data_norm01_nonzero.txt');

% bin edges 0–1000 in increments of 1 (0–1000 inclusive)
edges = 0:1:1000;

% MakeFigure
fig = figure('Visible','off'); % GUI = 'off'
h = histogram(data, 'BinEdges', edges);
xlim([0 1000]);
xlabel('Value');
ylabel('Count');
title('Histogram 0–1000');

% PNG Export
exportgraphics(fig, 'histogram_0_1000.png', 'Resolution', 300);

% close figure
close(fig);

% Define the old file name
oldFileName = 'histogram_0_1000.png';

% Define the new file name using the value of CurrentFolderName
newFileName = [CurrentFolderName2, '.png'];

% Rename the file
status = movefile(oldFileName, newFileName);

% Check if the renaming was successful
if status
    disp('done.');
else
    disp('Error renaming.');
end
