# Supplementary material for: Whole-brain histogram analysis and top 20% gray and white matter ratio of amyloid positron emission tomography: A comparison with the centiloid scale
Source: Ann Nucl Med. 2026 May 18;40(8):983–98. doi: 10.1007/s12149-026-02218-9 (PMC13388449; doi:10.1007/s12149-026-02218-9)
Supplement: Supplementary file 1 — Supplementary file1 (ZIP 4 KB) [file 12149_2026_2218_MOESM1_ESM.zip › PET_and_MRI_Brain_Extraction_HDBET]

#!/bin/sh

Usage() {
    cat <<EOF

Usage: scr [work patient directory]

EOF
    exit 1
}

# wildcard ver.
# File name definition; "MRI＝*T1" & "Smoothed and coregistered PET=sr*PET"

# <Run HD-BET>
echo "start time"
date
echo "HD-BET start"
hd-bet -i *T1.nii -o MRI_Betted.nii.gz -device cpu --disable_tta
echo "MRI BET done"

# <PET BET>
echo "PET BET start"
fslmaths sr*.nii -mas MRI_Betted.nii.gz PET_Betted.nii.gz
echo "PET BET done"

echo "end time"
date
